# Supplementary material for: Children from the poor families seem to grow up earlier: An examination of how family economy stress links to career exploration
Source: PLoS One. 2024 Oct 29;19(10):e0310866. doi: 10.1371/journal.pone.0310866 (PMC11521272; doi:10.1371/journal.pone.0310866)
Supplement: S1 Data — (XLSX) [file pone.0310866.s001.xlsx]

## Sheet: supplementary_data
Gender	Age	Grade	Number	X	M	PT	TP	CE
0	18	1	16	2	3.88889	3	2	3
0	18	1	24	3.5	5	3	2	3.47059
0	18	1	24	3.5	5	3	2	3.47059
1	18	1	28	3.75	4.55556	3	2	3
1	18	1	28	2.75	5	3	2.25	3.76471
0	18	1	40	1.75	4.55556	3	2.375	3.76471
0	18	1	20	3	3	3	2.375	3.35294
0	18	1	20	3	3	3	2.375	3.35294
0	18	1	20	3	3	3	2.375	3.35294
0	18	1	20	3	3	3	2.375	3.35294
1	19	1	15	1.5	3.22222	3.5	2.5	3.76471
0	19	1	30	3	3.33333	2	2.5	4.52941
0	19	1	30	3	3.33333	2	2.5	4.52941
0	21	2	32	2.25	2.55556	2.75	2.625	3.76471
1	18	1	20	2.5	3	3	2.625	3.29412
1	18	1	20	2.5	3	3	2.625	3.29412
1	18	1	28	3	3.55556	3	2.625	2.88235
0	19	1	28	3	2.88889	1	2.625	2.70588
1	18	1	28	3.25	3.55556	3	2.625	2.82353
1	18	1	28	3.25	3.55556	3	2.625	2.82353
1	18	1	11	5	3	3	2.625	2.82353
1	18	1	11	5	3	3	2.625	2.82353
1	18	1	26	1.75	3.22222	3	2.75	3.76471
1	19	1	30	2.25	5	2	2.75	3.58824
1	18	1	32	3.25	5	4	2.75	3.76471
0	19	1	26	3.25	3.33333	2	2.75	3.11765
1	18	3	14	1.5	5	3.75	2.875	3.76471
0	19	1	16	1.75	4	4	2.875	3.76471
1	18	1	30	2.25	2.44444	4	2.875	3.76471
1	19	1	14	2.5	3	3.25	2.875	3.52941
1	19	1	14	2.5	3	3.25	2.875	3.52941
1	18	1	30	2.5	2.44444	4	2.875	3.76471
1	18	1	30	2.5	2.44444	4	2.875	3.76471
0	18	1	14	2.75	5	1	2.875	3.76471
0	18	1	16	3	4	4	2.875	3.76471
1	19	1	28	1.5	3	3	3	3
0	19	1	32	1.5	3.55556	3.5	3	3.76471
0	19	1	32	1.5	3	3	3	3.70588
1	18	1	16	1.5	2	2	3	3.23529
1	18	1	32	1.75	5	3	3	3.76471
0	20	2	30	1.75	3.33333	3	3	2.88235
0	20	2	30	1.75	3.33333	3	3	2.88235
0	22	2	12	1.75	4	3.5	3	3.76471
0	18	1	28	1.75	4	4	3	3.76471
0	18	1	28	1.75	3	3	3	3.52941
0	19	1	32	1.75	3	3	3	3.76471
1	18	1	30	1.75	2	3	3	3.76471
1	19	2	22	2	4.55556	3	3	3.35294
0	20	1	28	2	4	3	3	3.05882
0	20	1	28	2	4	3	3	3.05882
0	18	1	28	2	4.44444	2	3	3.52941
0	18	1	28	2	4.44444	2	3	3.76471
0	18	1	40	2	4.22222	3	3	3.88235
0	18	1	28	2	4	4	3	3.88235
0	20	1	22	2	3	3	3	3.47059
0	20	1	22	2	3	3	3	3.47059
0	18	1	30	2	3	3	3	3.58824
0	19	1	28	2	3	3	3	3.58824
0	18	1	24	2	3	3	3	3.76471
0	18	1	11	2	3	3	3	3.76471
1	19	1	28	2	3	3	3	3.76471
1	18	1	24	2.25	5	2	3	3.52941
1	18	1	24	2.25	5	2	3	3.52941
1	18	1	24	2.25	5	2	3	3.52941
0	18	1	22	2.25	3.11111	2	3	3.35294
0	18	1	22	2.25	3.11111	2	3	3.35294
0	18	1	22	2.25	3.11111	2	3	3.35294
0	18	1	22	2.25	3.11111	2	3	3.35294
1	18	1	30	2.25	3	3	3	3.58824
1	18	1	30	2.25	3	3	3	3.58824
0	18	1	38	2.25	3	3	3	4.41176
0	18	1	19	2.5	4.44444	3.5	3	3.29412
0	18	1	19	2.5	4.44444	3.5	3	3.29412
1	19	1	14	2.5	4.11111	4	3	3.35294
1	19	1	14	2.5	4.11111	4	3	3.35294
0	20	2	20	2.5	4	4	3	3.70588
0	20	2	20	2.5	4	4	3	3.70588
1	18	1	16	2.5	3	3	3	3.29412
1	18	1	16	2.5	3	3	3	3.29412
1	17	1	15	2.5	3	3	3	3.41176
1	17	1	15	2.5	3	3	3	3.41176
0	18	1	24	2.5	4	4	3	4.52941
0	17	1	22	2.5	3	3	3	3.58824
0	17	1	22	2.5	3	3	3	3.58824
0	18	1	16	2.75	3.88889	4	3	3.76471
0	18	1	16	2.75	3.88889	4	3	3.76471
0	18	1	30	2.75	1	3.5	3	3.76471
0	18	1	30	2.75	1	3.5	3	3.76471
1	19	1	17	3	4.11111	4	3	2.82353
0	19	1	28	3	4.77778	2	3	3.52941
0	19	1	28	3	4.77778	2	3	3.52941
0	19	1	28	3	4.77778	2	3	3.52941
0	18	1	28	3	4.66667	3	3	3.70588
0	18	1	28	3	4.66667	3	3	3.70588
0	19	1	14	3	5	4	3	4.11765
1	18	1	14	3	3	3	3	2.52941
0	19	1	36	3	4	4	3	3.64706
0	18	1	32	3	3	3	3	2.76471
0	18	1	32	3	3	3	3	2.76471
0	22	2	24	3	3	3	3	2.82353
1	19	1	18	3	3.11111	3	3	2.94118
1	19	1	18	3	3.11111	3	3	2.94118
0	18	1	22	3	3	3	3	2.88235
0	18	1	22	3	3	3	3	2.88235
1	18	1	28	3	3	3	3	3
1	18	1	28	3	3	3	3	3
1	18	1	28	3	3	3	3	3
1	18	1	28	3	3	3	3	3
0	18	1	20	3	3	3	3	3.52941
0	18	1	20	3	3	3	3	3.52941
0	18	1	20	3	3	3	3	3.52941
1	18	1	17	3	3	3	3	3.64706
1	18	1	17	3	3	3	3	3.64706
0	18	1	30	3	3	3	3	3.70588
0	18	1	30	3	3	3	3	3.70588
0	19	1	17	3	3	3	3	4.52941
0	19	1	30	3	3	3	3	4.52941
0	19	1	30	3	3	3	3	4.52941
0	19	1	18	3	1	3	3	3.47059
0	19	1	18	3	1	3	3	3.47059
0	19	1	18	3	1	3	3	3.47059
0	19	1	18	3	1	3	3	3.47059
0	19	1	18	3	1	4	3	3.47059
0	19	1	18	3	1	4	3	3.47059
0	18	1	30	3.25	3	3	3	3.52941
0	18	1	30	3.25	3	3	3	3.52941
0	18	1	30	3.25	3	3	3	3.52941
0	18	1	30	3.25	3	3	3	3.52941
0	18	1	30	3.25	3	3	3	3.52941
0	18	1	30	3.25	3	3	3	3.52941
0	18	1	30	3.25	3	3	3	3.52941
0	18	1	30	3.25	3	3	3	3.52941
1	19	2	22	3.25	2	2	3	3.76471
1	19	2	22	3.25	2	3	3	3.76471
1	19	2	22	3.25	2	2	3	3.76471
1	19	2	22	3.25	2	2	3	3.76471
1	19	2	22	3.25	2	2	3	3.76471
1	19	2	22	3.25	2	2	3	3.76471
1	19	1	28	3.5	3	3	3	3.70588
1	19	1	28	3.5	3	3	3	3.70588
1	19	1	28	3.5	3	3	3	3.70588
1	19	1	28	3.5	3	3	3	3.70588
1	19	1	28	3.5	3	3	3	3.70588
1	19	1	28	3.5	3	3	3	3.70588
1	17	1	32	3.75	4.66667	3	3	3.88235
1	17	1	32	3.75	4.66667	3	3	3.88235
1	17	1	32	3.75	4.66667	3	3	3.88235
1	19	1	28	3.75	4	2.25	3	4
1	19	1	28	3.75	4	2.25	3	4
1	19	1	28	3.75	4	2.25	3	4
1	19	1	28	3.75	4	2.25	3	4
1	19	1	28	3.75	4	2.25	3	4
1	19	1	28	3.75	4	2.25	3	4
1	19	1	28	3.75	4	2.25	3	4
1	19	1	28	3.75	4	2.25	3	4
1	19	1	28	3.75	4	2.25	3	4
1	19	1	28	3.75	4	2.25	3	4
1	19	1	28	3.75	4	2.25	3	4
1	19	1	28	3.75	4	2.25	3	4
1	19	1	28	3.75	4	2.25	3	4
1	19	1	28	3.75	4	2.25	3	4
1	19	1	28	3.75	4	2.25	3	4
1	19	1	28	3.75	4	2.25	3	4
1	19	1	28	3.75	4	2.25	3	4
1	19	1	28	3.75	4	2.25	3	4
1	19	1	28	3.75	4	2.25	3	4
1	19	1	28	3.75	4	2.25	3	4
1	19	1	28	3.75	4	2.25	3	4
1	19	1	28	3.5	3	3	3	3.70588
1	19	1	28	3.5	3	3	3	3.70588
0	19	1	28	1.5	3.33333	1	3.125	3
1	19	1	17	2	5	3.5	3.125	3.35294
1	19	1	17	2	5	3.5	3.125	3.35294
0	18	1	28	2	4.55556	2	3.125	2.94118
0	18	1	28	2	4.55556	2	3.125	2.94118
1	18	1	38	2.25	4	4	3.125	3.76471
0	18	1	16	2.25	3.77778	4	3.125	3.94118
0	19	1	14	3.25	3.77778	4	3.125	3.88235
0	19	1	14	3.25	3.77778	4	3.125	3.88235
0	19	1	14	3.25	3.77778	4	3.125	3.88235
0	19	1	14	3.25	3.77778	4	3.125	3.88235
0	19	1	32	3.25	4.33333	3	3.125	4.52941
0	19	1	32	3.25	4.33333	3	3.125	4.52941
0	19	1	32	3.25	4.33333	3	3.125	4.52941
0	19	1	32	3.25	4.33333	3	3.125	4.52941
0	18	1	24	3.5	5	3	3.125	3.47059
0	18	1	24	3.5	5	3	3.125	3.47059
0	18	1	24	3.5	5	3	3.125	3.47059
0	18	1	24	3.5	5	3	3.125	3.47059
0	18	1	24	3.5	5	3	3.125	3.47059
0	18	1	24	3.5	5	3	3.125	3.47059
0	18	1	24	3.5	5	3	3.125	3.47059
0	19	1	25	1	4	2.5	3.25	4.52941
0	19	1	38	1.75	4.33333	3	3.25	3.64706
0	18	1	28	1.75	4.11111	3	3.25	3.47059
0	20	1	32	2	4.44444	3.5	3.25	3.70588
1	19	1	26	2	3	2	3.25	3.70588
1	19	1	32	2.25	3.55556	3	3.25	4.52941
0	18	1	17	2.5	3.55556	3.25	3.25	3.05882
0	18	1	17	2.5	3.55556	3.25	3.25	3.05882
0	20	1	32	2.5	4.44444	3.5	3.25	4.29412
0	18	1	14	2.5	3.11111	3	3.25	4.52941
1	19	1	30	3	4	3	3.25	3.76471
1	19	1	30	3	4	3	3.25	3.76471
1	19	1	30	3	4	3	3.25	4.52941
0	18	1	30	3.75	4.11111	3	3.25	4.52941
0	18	1	30	3.75	4.11111	3	3.25	4.52941
0	18	1	30	3.75	4.11111	3	3.25	4.52941
0	18	1	30	3.75	4.11111	3	3.25	4.52941
0	18	1	30	3.75	4.11111	3	3.25	4.52941
0	18	1	30	3.75	4.11111	3	3.25	4.52941
0	18	1	30	3.75	4.11111	3	3.25	4.52941
0	18	1	30	3.75	4.11111	3	3.25	4.52941
0	18	1	30	3.75	4.11111	3	3.25	4.52941
0	18	1	30	3.75	4.11111	3	3.25	4.52941
0	18	1	30	3.75	4.11111	3	3.25	4.52941
0	18	1	30	3.75	4.11111	3	3.25	4.52941
0	18	1	30	3.75	4.11111	3	3.25	4.52941
0	18	1	30	3.75	4.11111	3	3.25	4.52941
1	18	1	34	3.75	3.55556	3	3.25	4.52941
1	18	1	34	3.75	3.55556	3	3.25	4.52941
1	18	1	34	3.75	3.55556	3	3.25	4.52941
1	18	1	34	3.75	3.55556	3	3.25	4.52941
1	18	1	34	3.75	3.55556	3	3.25	4.52941
1	18	1	34	3.75	3.55556	3	3.25	4.52941
1	18	1	34	3.75	3.55556	3	3.25	4.52941
1	18	1	34	3.75	3.55556	3	3.25	4.52941
1	18	1	34	3.75	3.55556	3	3.25	4.52941
1	18	1	34	3.75	3.55556	3	3.25	4.52941
1	18	1	34	3.75	3.55556	3	3.25	4.52941
1	18	1	34	3.75	3.55556	3	3.25	4.52941
1	18	1	34	3.75	3.55556	3	3.25	4.52941
1	18	1	34	3.75	3.55556	3	3.25	4.52941
1	19	1	36	1.25	3	3.25	3.375	3.29412
0	18	1	28	2.25	3.33333	4	3.375	3
0	18	1	28	2.25	3.33333	4	3.375	3
0	18	1	28	2.25	3.33333	4	3.375	3
0	18	1	28	2.25	3.33333	4	3.375	3
0	18	1	28	2.25	3.33333	4	3.375	4.52941
1	19	1	30	2.75	3.44444	2.25	3.375	3.35294
1	19	1	30	2.75	3.44444	2.25	3.375	3.35294
1	19	1	30	2.75	3.44444	2.25	3.375	4.35294
0	19	1	30	3.5	4	2.25	3.375	3.76471
0	19	1	30	3.5	4	2.25	3.375	3.76471
0	19	1	30	3.5	4	2.25	3.375	3.76471
0	19	1	30	3.5	4	2.25	3.375	3.76471
0	19	1	30	3.5	4	2.25	3.375	3.76471
0	19	1	30	3.5	4	2.25	3.375	3.76471
0	19	1	30	3.5	4	2.25	3.375	3.76471
0	19	1	30	3.5	4	2.25	3.375	3.76471
0	19	1	30	3.5	4	2.25	3.375	3.76471
0	19	1	30	3.5	4	2.25	3.375	3.76471
0	19	1	30	3.5	4	2.25	3.375	3.76471
0	19	1	30	3.5	4	2.25	3.375	3.76471
0	19	1	30	3.5	4	2.25	3.375	3.76471
0	19	1	30	3.5	4	2.25	3.375	3.76471
0	19	1	30	3.5	4	2.25	3.375	3.76471
0	19	1	30	3.5	4	2.25	3.375	3.76471
0	19	1	30	3.5	4	2.25	3.375	3.76471
0	19	1	30	3.5	4	2.25	3.375	3.76471
0	19	1	30	3.5	4	2.25	3.375	3.76471
0	19	1	30	3.5	4	2.25	3.375	3.76471
0	19	1	30	3.5	4	2.25	3.375	3.76471
0	19	1	30	3.5	4	2.25	3.375	3.76471
0	19	1	30	3.5	4	2.25	3.375	3.76471
0	19	1	30	3.5	4	2.25	3.375	3.76471
0	19	1	30	3.5	4	2.25	3.375	3.76471
0	19	1	30	3.5	4	2.25	3.375	3.76471
0	19	1	30	3.5	4	2.25	3.375	3.76471
0	19	1	30	3.5	4	2.25	3.375	3.76471
1	19	2	22	2	4.55556	3	3.5	3.35294
0	19	1	10	1	3.77778	3.5	3.5	3
1	18	1	24	1.5	3.88889	3	3.5	3.23529
1	18	1	28	1.5	4	4	3.5	3.64706
1	19	1	28	1.5	3.33333	3	3.5	3.41176
0	20	1	28	2	3.88889	4	3.5	3.58824
0	18	1	40	2	3.55556	3.25	3.5	3.70588
1	19	1	30	2.25	5	4.5	3.5	3.76471
0	18	1	30	2.75	3.55556	1.75	3.5	4.76471
1	20	1	32	3.25	3.55556	4	3.5	3
1	20	1	32	3.25	3.55556	4	3.5	3
0	19	1	30	3.75	3.88889	3.25	3.5	3.76471
0	19	1	30	3.75	3.88889	3.25	3.5	3.76471
0	19	1	30	3.75	3.88889	3.25	3.5	3.76471
0	19	1	30	3.75	3.88889	3.25	3.5	3.76471
0	19	1	30	3.75	3.88889	3.25	3.5	3.76471
0	19	1	30	3.75	3.88889	3.25	3.5	3.76471
0	19	1	30	3.75	3.88889	3.25	3.5	3.76471
0	19	1	30	3.75	3.88889	3.25	3.5	3.76471
0	19	1	30	3.75	3.88889	3.25	3.5	3.76471
0	19	1	30	3.75	3.88889	3.25	3.5	3.76471
0	19	1	30	3.75	3.88889	3.25	3.5	3.76471
0	19	1	30	3.75	3.88889	3.25	3.5	3.76471
0	19	1	30	3.75	3.88889	3.25	3.5	3.76471
0	19	1	30	3.75	3.88889	3.25	3.5	3.76471
1	18	1	34	4	3.44444	3.75	3.5	3.64706
1	18	1	34	4	3.44444	3.75	3.5	3.64706
1	18	1	34	4	3.44444	3.75	3.5	3.64706
1	18	1	34	4	3.44444	3.75	3.5	3.64706
1	18	1	28	1.25	3.88889	3.75	3.625	4.52941
0	18	1	30	2	3.66667	2.75	3.625	3.47059
0	18	1	30	2	3.66667	2.75	3.625	3.47059
0	18	1	30	2	3.66667	2.75	3.625	3.70588
0	19	1	30	2	3.66667	3	3.625	3.76471
1	19	1	28	2.25	4.77778	2.25	3.625	4
1	20	1	15	2.25	3.44444	4	3.625	3.76471
1	18	1	28	2.5	3.44444	3	3.625	3.76471
1	18	1	28	2.5	3.44444	3	3.625	3.76471
0	19	2	38	2.75	3.55556	3	3.625	3
0	19	2	38	2.75	3.55556	3	3.625	3
0	19	2	38	2.75	3.55556	3	3.625	3
0	19	1	14	3	3.55556	3	3.625	3
0	19	1	14	3	3.55556	3	3.625	3
0	19	1	14	3	3.55556	3	3.625	3
0	19	1	14	3	3.55556	3	3.625	3
1	19	1	30	4	4.33333	3.25	3.625	3.17647
1	19	1	30	4	4.33333	3.25	3.625	3.17647
1	19	1	30	4	4.33333	3.25	3.625	3.17647
1	17	1	30	1.75	3.55556	4	3.75	3.76471
1	19	1	28	2	3.88889	3.25	3.75	4
1	18	1	11	2	3.22222	4	3.75	3.82353
1	19	1	30	2.25	4	4	3.75	3.64706
1	19	1	30	2.25	4	4	3.75	3.64706
1	18	1	28	2.5	5	2	3.75	3.76471
0	18	1	28	3	3.44444	5	3.75	3.76471
0	18	1	28	3	3.44444	5	3.75	3.76471
1	18	1	30	3.5	4.55556	3	3.75	3
1	18	1	30	3.5	4.55556	3	3.75	3
1	18	1	30	3.5	4.55556	3	3.75	3
1	18	1	30	3.5	4.55556	3	3.75	3
1	18	1	30	3.5	4.55556	3	3.75	3
0	18	1	10	3.5	5	5	3.75	3.76471
0	18	1	10	3.5	5	5	3.75	3.76471
0	18	1	10	3.5	5	5	3.75	3.76471
0	18	1	10	3.5	5	5	3.75	3.76471
0	18	1	10	3.5	5	5	3.75	3.76471
0	18	1	10	3.5	5	5	3.75	3.76471
0	18	1	10	3.5	5	5	3.75	3.76471
0	18	1	10	3.5	5	5	3.75	3.76471
0	18	1	10	3.5	5	5	3.75	3.76471
0	18	1	10	3.5	5	5	3.75	3.76471
0	18	1	10	3.5	5	5	3.75	3.76471
0	18	1	10	3.5	5	5	3.75	3.76471
0	18	1	10	3.5	5	5	3.75	3.76471
0	18	1	10	3.5	5	5	3.75	3.76471
0	18	1	10	3.5	5	5	3.75	3.76471
0	18	1	10	3.5	5	5	3.75	3.76471
0	18	1	10	3.5	5	5	3.75	3.76471
0	18	1	10	3.5	5	5	3.75	3.76471
0	19	1	24	5	3.66667	3.5	3.75	2.82353
0	18	1	24	5	3	3	3.75	3.52941
0	19	1	24	5	3.66667	3.5	3.75	2.82353
0	18	1	24	5	3	3	3.75	3.52941
0	19	1	32	1.5	4	4	3.875	3.76471
1	18	1	30	1.5	3.77778	3	3.875	3.76471
0	18	1	36	1.75	4	4	3.875	2.52941
0	18	1	36	1.75	4	4	3.875	2.52941
1	19	1	28	1.75	3.77778	3	3.875	3.05882
1	19	1	28	1.75	3.77778	3	3.875	3.05882
1	19	1	28	1.75	3.22222	2.25	3.875	3.76471
1	18	1	10	2	4	4	3.875	3.23529
1	18	1	10	2	4	4	3.875	3.23529
1	18	1	20	2	4	4	3.875	3.47059
1	18	1	20	2	4	4	3.875	3.47059
1	18	1	24	2	4	3	3.875	3.76471
0	17	1	36	2	4	4	3.875	3.76471
0	18	1	28	2	3.88889	4	3.875	3.76471
0	18	1	30	2	3.55556	3.25	3.875	3.76471
0	20	1	13	2.5	4	4	3.875	3.76471
0	20	1	13	2.5	4	4	3.875	3.76471
1	19	1	20	2.5	4	4	3.875	4.52941
1	19	1	28	2.5	3	4	3.875	3.52941
1	19	1	28	2.5	3	4	3.875	3.52941
0	19	1	32	2.75	3.88889	3	3.875	3.41176
0	19	1	32	2.75	3.88889	3	3.875	3.41176
1	18	1	34	3.5	4.77778	1.25	3.875	3.64706
1	18	1	34	3.5	4.77778	1.25	3.875	3.64706
0	20	1	28	4	4	3.75	3.875	3.70588
0	20	1	28	4	4	3.75	3.875	3.70588
0	20	1	28	4	4	3.75	3.875	3.70588
0	20	1	28	4	4	3.75	3.875	3.70588
0	20	1	28	4	4	3.75	3.875	3.70588
0	20	1	28	4	4	3.75	3.875	3.70588
0	20	1	28	4	4	3.75	3.875	3.70588
0	20	1	28	4	4	3.75	3.875	3.70588
0	20	1	28	4	4	3.75	3.875	3.70588
0	20	1	28	4	4	3.75	3.875	3.70588
0	20	1	28	4	4	3.75	3.875	3.70588
0	20	1	28	4	4	3.75	3.875	3.70588
0	18	1	13	1.25	4	4	4	3.41176
0	20	1	14	1.25	4	4	4	3.41176
0	19	1	14	1.5	4	4	4	3.29412
0	20	1	10	1.5	4	4	4	3.41176
0	18	1	12	1.5	3.44444	4	4	2.94118
0	18	1	12	1.5	3.44444	4	4	2.94118
1	18	1	30	1.5	4	4	4	3.76471
0	18	1	40	1.5	3.44444	4	4	3.76471
0	18	1	28	1.75	4.33333	4	4	3.47059
0	18	1	16	1.75	3.88889	3	4	3.29412
1	19	1	32	1.75	4	4	4	3.76471
0	19	1	32	1.75	4	4	4	3.88235
0	18	1	28	1.75	3	3	4	3.11765
0	18	1	28	1.75	3	3	4	3.11765
0	20	1	30	1.75	3.33333	4	4	3.47059
0	18	1	16	2	3.88889	3	4	3
0	18	1	28	2	4	4	4	3.23529
0	18	1	28	2	4	4	4	3.23529
0	18	1	28	2	4	4	4	3.29412
0	18	1	28	2	4	4	4	3.29412
0	18	1	28	2	4	4	4	3.35294
0	18	1	28	2	4	4	4	3.35294
0	18	1	30	2	4	3.75	4	3.41176
0	18	1	30	2	4	3.75	4	3.41176
0	18	1	14	2	4	4	4	3.70588
0	19	1	40	2	3.44444	3	4	3.29412
0	19	1	40	2	3.44444	3	4	3.29412
1	19	1	20	2	3.77778	4	4	3.88235
1	19	1	28	2	4	4	4	4.17647
0	19	1	36	2	3.22222	3	4	3.76471
1	17	1	18	2	3.33333	4	4	3.94118
1	18	1	28	2.5	4	4	4	3.29412
1	18	1	28	2.5	4	4	4	3.29412
1	18	1	28	2.5	4	4	4	3.35294
1	18	1	28	2.5	4	4	4	3.35294
1	19	2	20	2.5	3.88889	4	4	3.70588
1	19	2	20	2.5	3.88889	4	4	3.70588
1	20	1	28	2.5	3.66667	3.25	4	3.64706
1	20	1	28	2.5	3.66667	3.25	4	3.64706
0	18	1	28	2.75	4	3.75	4	3.41176
0	18	1	28	2.75	4	3.75	4	3.41176
0	20	1	14	2.75	3.77778	4	4	4.52941
1	19	2	12	3	5	4	4	3.41176
1	18	1	28	3	4	3.5	4	3.17647
1	18	1	28	3	4	3.5	4	3.17647
1	18	1	28	3	4	3.5	4	3.17647
1	18	1	28	3	4	3.5	4	3.17647
1	18	1	28	3	4	3.5	4	3.17647
1	18	1	28	3	4	3.5	4	3.17647
0	18	1	20	3	4	4	4	3.76471
0	18	1	20	3	4	4	4	3.76471
0	20	1	14	3	3.11111	4	4	2.88235
0	19	1	40	3	3.44444	3	4	3.35294
0	19	1	40	3	3.44444	3	4	3.35294
0	19	1	40	3	3.44444	3	4	3.35294
0	19	1	40	3	3.44444	3	4	3.35294
0	19	1	40	3	3.44444	3	4	3.35294
0	19	1	40	3	3.44444	3	4	3.35294
0	19	1	40	3	3.44444	3	4	3.35294
0	19	1	40	3	3.44444	3	4	3.35294
0	20	1	30	3	3.11111	4	4	3.64706
0	20	1	30	3	3.11111	4	4	3.64706
1	19	1	30	3.25	4	4	4	3.64706
1	19	1	30	3.25	4	4	4	3.64706
1	19	1	30	3.25	4	4	4	3.64706
1	19	1	30	3.25	4	4	4	3.64706
1	19	1	30	3.25	4	4	4	3.64706
1	19	1	30	3.25	4	4	4	3.64706
1	19	1	30	3.25	4	4	4	3.64706
1	19	1	30	3.25	4	4	4	3.64706
0	20	1	36	3.25	4	4	4	4
0	20	1	36	3.25	4	4	4	4
0	20	1	36	3.25	4	4	4	4
0	20	1	36	3.25	4	4	4	4
0	19	1	28	3.5	4	4	4	3.05882
1	19	1	30	3.5	3.77778	4	4	3
1	19	1	30	3.5	3.77778	4	4	3
1	19	1	13	1.5	4	4	4.125	3.64706
1	19	1	28	2	4	3	4.125	3.76471
1	19	1	32	3.25	3.44444	4	4.125	3.58824
1	19	1	32	3.25	3.44444	4	4.125	3.58824
1	19	1	32	3.25	3.44444	4	4.125	3.58824
1	19	1	32	3.25	3.44444	4	4.125	3.58824
1	19	1	32	3.25	3.44444	4	4.125	3.58824
1	19	1	32	3.25	3.44444	4	4.125	3.58824
1	19	1	32	3.25	3.44444	4	4.125	3.58824
1	19	1	32	3.25	3.44444	4	4.125	3.58824
1	17	1	32	3.75	4.66667	3	4.125	3.76471
1	17	1	32	3.75	4.66667	3	4.125	3.76471
1	17	1	32	3.75	4.66667	3	4.125	3.76471
1	17	1	32	3.75	4.66667	3	4.125	3.76471
1	17	1	32	3.75	4.66667	3	4.125	3.76471
1	17	1	32	3.75	4.66667	3	4.125	3.76471
1	17	1	32	3.75	4.66667	3	4.125	3.76471
1	17	1	32	3.75	4.66667	3	4.125	3.76471
1	17	1	32	3.75	4.66667	3	4.125	3.76471
1	17	1	32	3.75	4.66667	3	4.125	3.76471
1	17	1	32	3.75	4.66667	3	4.125	3.76471
1	17	1	32	3.75	4.66667	3	4.125	3.76471
1	17	1	32	3.75	4.66667	3	4.125	3.76471
1	17	1	32	3.75	4.66667	3	4.125	3.76471
1	17	1	32	3.75	4.66667	3	4.125	3.88235
1	17	1	32	3.75	4.66667	3	4.125	3.88235
1	17	1	32	3.75	4.66667	3	4.125	3.88235
1	17	1	32	3.75	4.66667	3	4.125	3.88235
1	17	1	32	3.75	4.66667	3	4.125	3.88235
1	17	1	32	3.75	4.66667	3	4.125	3.88235
1	17	1	32	3.75	4.66667	3	4.125	3.88235
1	17	1	32	3.75	4.66667	3	4.125	3.88235
1	17	1	32	3.75	4.66667	3	4.125	3.88235
1	17	1	32	3.75	4.66667	3	4.125	3.88235
1	17	1	32	3.75	4.66667	3	4.125	3.88235
0	18	1	28	1.5	4.33333	5	4.25	3.11765
0	18	1	32	2	3.44444	3.5	4.25	3.29412
0	18	1	32	2	3.44444	3.5	4.25	3.29412
1	18	1	30	2.5	3.88889	2.5	4.25	3.76471
1	18	1	30	2.5	3.88889	2.5	4.25	3.76471
0	18	1	28	2.5	3	3	4.25	3.76471
0	18	1	28	2.5	3	3	4.25	3.76471
1	18	1	30	2.5	3.88889	2.5	4.25	4.76471
0	18	1	26	3	3	3.25	4.25	3.76471
0	18	1	26	3	3	3.25	4.25	3.76471
0	17	1	24	1.75	3.22222	4	4.375	3.76471
0	18	1	15	2.5	3.44444	4	4.375	3.76471
0	18	1	15	2.5	3.44444	4	4.375	3.76471
1	19	1	15	2.5	3.11111	4	4.375	3.64706
1	19	1	15	2.5	3.11111	4	4.375	3.64706
1	22	2	40	3	4.33333	3	4.375	2.70588
0	19	1	26	3.25	3.77778	4	4.375	3.05882
0	19	1	26	3.25	3.77778	4	4.375	3.05882
0	19	1	30	1.25	3.33333	4	4.5	3
1	19	1	14	1.75	5	4	4.5	3.58824
0	18	1	10	1.75	3	4	4.5	3.17647
0	18	1	10	1.75	3	4	4.5	3.17647
0	19	1	20	2	4.11111	4.5	4.5	2.82353
0	19	1	20	2	4.11111	4.5	4.5	2.82353
0	18	1	15	2	3.66667	5	4.5	3.58824
0	18	1	10	2	3	4	4.5	3.76471
1	18	1	28	3	4	3	4.5	2.47059
1	18	1	28	3	4	3	4.5	2.47059
0	20	3	24	3	4.66667	4.5	4.5	4.52941
1	18	1	26	5	4.22222	4	4.5	3.47059
1	18	1	40	5	4.22222	4	4.5	4.52941
1	18	1	40	5	4.22222	4	4.5	4.52941
1	18	1	40	5	4.22222	4	4.5	4.52941
1	18	1	26	5	4.22222	4	4.5	3.47059
1	18	1	40	5	4.22222	4	4.5	4.52941
1	18	1	40	5	4.22222	4	4.5	4.52941
1	18	1	40	5	4.22222	4	4.5	4.52941
0	18	1	36	2.5	4.44444	3.75	4.625	2.94118
0	18	1	36	2.5	4.44444	3.75	4.625	2.94118
0	18	1	36	2.5	4.44444	3.75	4.625	2.94118
0	18	1	36	2.5	4.44444	3.75	4.625	2.94118
1	19	1	24	2.75	4.33333	3.5	4.625	4.52941
1	18	1	14	4.25	4.55556	4	4.625	3.82353
1	18	1	14	4.25	4.55556	4	4.625	3.82353
1	18	1	14	4.25	4.55556	4	4.625	3.82353
1	18	1	14	4.25	4.55556	4	4.625	3.82353
0	18	1	28	1.5	3.55556	3.25	4.75	3.64706
0	18	1	15	1.75	3.77778	5	4.75	2.94118
0	18	1	15	1.75	3.77778	5	4.75	2.94118
1	19	1	30	2.5	4.33333	5	4.75	3.58824
1	19	1	30	2.5	4.33333	5	4.75	3.58824
1	19	1	26	1.25	3	3.75	5	3.41176
0	18	1	40	1.5	4.55556	5	5	2.94118
1	19	1	28	1.5	4	5	5	3.58824
0	19	1	20	1.75	5	5	5	3.76471
0	19	1	30	1.75	3.55556	4	5	3.76471
0	18	1	16	2	5	5	5	3.82353
1	18	1	28	2	3.22222	5	5	2.94118
1	18	1	28	2	3.22222	5	5	2.94118
0	18	1	12	2	3.55556	5	5	3.70588
0	19	1	30	2	4	4	5	4.17647
1	18	1	32	2	3.22222	4	5	3.76471
0	19	1	28	2	3	4	5	3.76471
1	19	1	14	2.25	3.66667	2	5	3.35294
1	19	1	14	2.25	3.66667	2	5	3.35294
1	19	1	14	2.25	3.66667	2	5	3.35294
1	19	1	14	2.25	3.66667	2	5	3.35294
0	18	1	30	2.25	4	5	5	4.52941
1	20	2	26	2.5	4.66667	5	5	4.05882
0	18	1	28	2.5	5	5	5	4.52941
1	19	1	28	2.75	3	4.5	5	3.29412
0	19	1	40	2.75	5	5	5	4.52941
1	22	1	28	2.75	4	3.5	5	3.76471
1	22	1	28	2.75	4	3.5	5	3.76471
0	18	1	26	3	5	4.25	5	3.82353
0	18	1	26	3	5	4.25	5	3.82353
0	18	1	26	3	5	4.25	5	3.82353
0	18	1	18	3	4.55556	5	5	3.70588
0	19	1	28	3	5	5	5	4.52941
0	18	1	18	3.25	4	4	5	3.76471
0	18	1	28	3.25	4	4	5	3.76471
0	18	1	18	3.25	4	4	5	3.76471
0	18	1	28	3.25	4	4	5	3.76471
0	18	1	18	3.25	4	4	5	3.76471
0	18	1	28	3.25	4	4	5	3.76471
0	18	1	18	3.25	4	4	5	3.76471
0	18	1	28	3.25	4	4	5	3.76471
0	18	1	18	3.25	4	4	5	3.76471
0	18	1	28	3.25	4	4	5	3.76471
0	18	1	18	3.25	4	4	5	3.76471
0	18	1	28	3.25	4	4	5	3.76471
0	19	1	14	3.5	5	5	5	3.76471
0	19	1	14	3.5	5	5	5	3.76471
0	19	1	20	3.5	5	5	5	4.05882
1	19	1	28	4.25	3.88889	5	5	3.82353
1	19	1	28	4.25	3.88889	5	5	3.82353
1	19	1	28	4.25	3.88889	5	5	3.82353
0	18	1	20	5	5	5	5	3.35294
0	18	1	20	5	5	5	5	3.35294
